# Supplementary material for: A Positive Feedback Loop of Long Noncoding RNA LINC00152 and KLF5 Facilitates Breast Cancer Growth
Source: Front Oncol. 2021 Mar 26;11:619915. doi: 10.3389/fonc.2021.619915 (PMC8032978; doi:10.3389/fonc.2021.619915)
Supplement: Supplementary file 6 [file Table_2.xls]

## Sheet: Sheet1
Number	Gender	Age(year)	Status	Chemotherapy	Radiotherapy	Surgery
ZR1	female	51	die	Yes	Yes	Yes
ZR2	female	37	alive	Yes	Yes	Yes
ZR3	female	68	alive	Yes	Yes	Yes
ZR4	female	42	alive	Yes	Yes	Yes
ZR5	female	47	alive	Yes	Yes	Yes
ZR6	female	46	alive	Yes	Yes	Yes
ZR7	female	53	alive	Yes	Yes	Yes
ZR8	female	58	alive	Yes	Yes	Yes
ZR9	female	61	die	Yes	Yes	Yes
ZR10	female	46	alive	Yes	Yes	Yes
ZR11	female	43	die	Yes	Yes	Yes
ZR12	female	59	alive	Yes	Yes	Yes
ZR13	female	46	alive	Yes	Yes	Yes
ZR14	female	42	die	Yes	Yes	Yes
ZR15	female	40	alive	Yes	Yes	Yes
ZR16	female	37	alive	Yes	Yes	Yes
ZR17	female	42	die	Yes	Yes	Yes
ZR18	female	47	die	Yes	Yes	Yes
ZR19	female	41	alive	Yes	Yes	Yes
ZR20	female	53	alive	Yes	Yes	Yes
ZR21	female	56	alive	Yes	Yes	Yes
ZR22	female	58	alive	Yes	Yes	Yes
ZR23	female	63	alive	Yes	Yes	Yes
ZR24	female	68	alive	Yes	Yes	Yes
ZR25	female	53	alive	Yes	Yes	Yes
ZR26	female	59	alive	Yes	Yes	Yes
ZR27	female	55	alive	Yes	Yes	Yes
ZR28	female	62	die	Yes	Yes	Yes
ZR29	female	69	alive	Yes	Yes	Yes
ZR30	female	53	alive	Yes	Yes	Yes
ZR31	female	46	alive	Yes	Yes	Yes
ZR32	female	46	alive	Yes	Yes	Yes
ZR33	female	43	alive	Yes	Yes	Yes
ZR34	female	56	die	Yes	Yes	Yes
ZR35	female	51	alive	Yes	Yes	Yes
ZR36	female	54	alive	Yes	Yes	Yes
ZR37	female	44	alive	Yes	Yes	Yes
ZR38	female	47	alive	Yes	Yes	Yes
ZR39	female	41	alive	Yes	Yes	Yes
ZR40	female	40	alive	Yes	Yes	Yes
ZR41	female	47	alive	Yes	Yes	Yes
ZR42	female	53	alive	Yes	Yes	Yes
ZR43	female	56	alive	Yes	Yes	Yes
ZR44	female	50	alive	Yes	Yes	Yes
ZR45	female	48	alive	Yes	Yes	Yes
ZR46	female	42	alive	Yes	Yes	Yes
ZR47	female	53	alive	Yes	Yes	Yes
ZR48	female	43	alive	Yes	Yes	Yes
ZR49	female	57	die	Yes	Yes	Yes
ZR50	female	45	alive	Yes	Yes	Yes
ZR51	female	55	alive	Yes	Yes	Yes
ZR52	female	65	alive	Yes	Yes	Yes
ZR53	female	45	alive	Yes	Yes	Yes
ZR54	female	46	alive	Yes	Yes	Yes
ZR55	female	58	alive	Yes	Yes	Yes
ZR56	female	52	alive	Yes	Yes	Yes
ZR57	female	53	alive	Yes	Yes	Yes
ZR58	female	51	alive	Yes	Yes	Yes
ZR59	female	46	alive	Yes	Yes	Yes
ZR60	female	53	alive	Yes	Yes	Yes
ZR61	female	56	alive	Yes	Yes	Yes
ZR62	female	57	alive	Yes	Yes	Yes
ZR63	female	63	die	Yes	Yes	Yes
ZR64	female	57	alive	Yes	Yes	Yes
ZR65	female	56	alive	Yes	Yes	Yes
ZR66	female	72	alive	Yes	Yes	Yes
ZR67	female	77	alive	Yes	Yes	Yes
ZR68	female	54	alive	Yes	Yes	Yes
ZR69	female	56	alive	Yes	Yes	Yes
ZR70	female	56	alive	Yes	Yes	Yes
